# Supplementary material for: Fine-Tuning the Physicochemical Properties of Poly(lactic Acid) Nanoparticles for the Controlled Release of the BET Inhibitor JQ1: Influence of PVA Concentration
Source: Polymers (Basel). 2025 Jan 6;17(1):123. doi: 10.3390/polym17010123 (PMC11722895; doi:10.3390/polym17010123)
Supplement: Supplementary file 1 [file polymers-17-00123-s001.zip]

Archive with 1 entries (1 files):
- polymers-3412483-supplementary.pdf
